# Supplementary material for: Triptoquinone A and B exercise a therapeutic effect in systemic lupus erythematosus by regulating NLRC3
Source: PeerJ. 2023 Jun 9;11:e15395. doi: 10.7717/peerj.15395 (PMC10259444; doi:10.7717/peerj.15395)
Supplement: Supplemental Information 1 [file peerj-11-15395-s001.zip › rawdata/rawdata.xls]

## Sheet: figure7雷公藤-A
	NLRC3
Sample grouping:		Internal reference CT value			Target A CT value			Internal reference average CT value	Target A average CT value	Target A △Ct (target gene - internal reference)	Control group △Ct mean value	Target A △△Ct (experimental group - control group)	2-△△Ct
0	8	26.5647	25.9902	25.625	27.5601	27.8046	27.9107	26.06	27.7585	1.69848	1.5964	0.102084	0.931686
	10	25.9809	26.1521	25.5557	27.2472	27.3743	27.127	25.8962	27.2495	1.35328		-0.243121	1.18355
	12	26.378	26.5609	26.51	28.4475	28.2592	27.9544	26.4829	28.2204	1.73743		0.141038	0.906867
10	2	25.7972	25.7212	25.8378	28.9914	28.7972	28.5601	25.7854	28.7829	2.9975		1.40111	0.378639
	4	26.012	25.609	26.0939	28.6495	28.7212	27.8046	25.905	28.3918	2.48679		0.890397	0.539466
	6	25.2468	25.5586	24.8559	28.0903	27.8378	27.9107	25.2204	27.9462	2.7258		1.1294	0.457106
	NLRC3
Sample grouping:		Internal reference CT value			Target A CT value			Internal reference average CT value	Target A average CT value	Target A △Ct (target gene - internal reference)	Control group △Ct mean value	Target A △△Ct (experimental group - control group)	2-△△Ct
0	8	26.5647	25.9902	25.625	27.5601	27.8046	27.9107	26.06	27.7585	1.69848	1.5964	0.102084	0.931686
	10	25.9809	26.1521	25.5557	27.2472	27.3743	27.127	25.8962	27.2495	1.35328		-0.243121	1.18355
	12	26.378	26.5609	26.51	28.4475	28.2592	27.9544	26.4829	28.2204	1.73743		0.141038	0.906867
20	2	24.1126	24.4196	24.1857	28.4359	26.9897	27.9559	24.2393	27.7938	3.55452		1.95813	0.257362
	4	24.233	23.7966	23.8928	28.5824	28.9763	26.3496	23.9741	27.9694	3.9953		2.3989	0.189609
	6	24.0772	24.3848	24.1873	28.0172	28.5029	28.198	24.2164	28.2393	4.02293		2.42653	0.186012
	NLRC3
Sample grouping:		Internal reference CT value			Target A CT value			Internal reference average CT value	Target A average CT value	Target A △Ct (target gene - internal reference)	Control group △Ct mean value	Target A △△Ct (experimental group - control group)	2-△△Ct
0	8	26.5647	25.9902	25.625	27.5601	27.8046	27.9107	26.06	27.7585	1.69848	1.5964	0.102084	0.931686
	10	25.9809	26.1521	25.5557	27.2472	27.3743	27.127	25.8962	27.2495	1.35328		-0.243121	1.18355
	12	26.378	26.5609	26.51	28.4475	28.2592	27.9544	26.4829	28.2204	1.73743		0.141038	0.906867
30	2	25.801	25.8627	25.7995	30.5011	30.6041	30.374	25.8211	30.4931	4.67198		3.07558	0.11862
	4	21.5326	21.7129	22.0572	27.6767	27.6576	27.8093	21.7676	27.7145	5.94698		4.35058	0.0490168
	6	25.6571	25.5796	25.2363	28.9551	27.9732	28.9305	25.491	28.6196	3.12858		1.53218	0.345754

## Sheet: figure7雷公藤-B
	NLRC3
Sample grouping:		Internal reference CT value			Target A CT value			Internal reference average CT value	Target A average CT value	Target A △Ct (target gene - internal reference)	Control group △Ct mean value	Target A △△Ct (experimental group - control group)	2-△△Ct
0	8	24.0384	23.8988	23.6729	27.9703	28.1571	28.0113	23.87	28.0462	4.17621	4.11099	0.0652148	0.955803
	10	23.448	23.2796	23.5166	27.5286	27.433	27.3948	23.4147	27.4521	4.03745		-0.0735442	1.0523
	12	22.7425	21.2847	22.2857	26.5375	26.4008	25.7325	22.1043	26.2236	4.11932		0.00832939	0.994243
10	2	22.1845	22.254	22.3561	27.4821	27.5224	27.3239	22.2648	27.4428	5.17794		1.06695	0.477326
	4	23.4567	23.668	23.3616	28.811	28.6487	28.5748	23.4955	28.6782	5.18271		1.07172	0.475753
	6	23.8215	23.466	23.2807	28.5366	28.5705	28.2348	23.5228	28.4473	4.92453		0.813543	0.568983
	NLRC3
Sample grouping:		Internal reference CT value			Target A CT value			Internal reference average CT value	Target A average CT value	Target A △Ct (target gene - internal reference)	Control group △Ct mean value	Target A △△Ct (experimental group - control group)	2-△△Ct
0	8	24.0384	23.8988	23.6729	27.9703	28.1571	28.0113	23.87	28.0462	4.17621	4.11099	0.0652148	0.955803
	10	23.448	23.2796	23.5166	27.5286	27.433	27.3948	23.4147	27.4521	4.03745		-0.0735442	1.0523
	12	22.7425	21.2847	22.2857	26.5375	26.4008	25.7325	22.1043	26.2236	4.11932		0.00832939	0.994243
20	2	22.1393	22.4976	22.2974	31.0799	30.7116	27.5341	22.3114	29.7752	7.46378		3.35279	0.0978833
	4	23.0873	23.1918	22.8369	31.8052	29.7746	30.1838	23.0387	30.5879	7.54921		3.43822	0.0922554
	6	23.1769	23.2847	23.0694	30.2293	27.6468	30.2379	23.177	29.3713	6.19429		2.0833	0.235973
	NLRC3
Sample grouping:		Internal reference CT value			Target A CT value			Internal reference average CT value	Target A average CT value	Target A △Ct (target gene - internal reference)	Control group △Ct mean value	Target A △△Ct (experimental group - control group)	2-△△Ct
0	8	24.0384	23.8988	23.6729	27.9703	28.1571	28.0113	23.87	28.0462	4.17621	4.11099	0.0652148	0.955803
	10	23.448	23.2796	23.5166	27.5286	27.433	27.3948	23.4147	27.4521	4.03745		-0.0735442	1.0523
	12	22.7425	21.2847	22.2857	26.5375	26.4008	25.7325	22.1043	26.2236	4.11932		0.00832939	0.994243
30	2	23.182	22.6029	22.9821	29.3776	29.2729	29.4393	22.9223	29.3633	6.44094		2.32995	0.198891
	4	22.5568	22.8333	23.1871	31.4664	32.1081	31.7416	22.8591	31.772	8.91294		4.80195	0.0358483
	6	23.1068	22.7805	22.6532	29.6093	29.6082	30.7226	22.8469	29.98	7.13315		3.02216	0.123095

## Sheet: figure7D
ELISA (Fold change)
	IL-6(pg/ml)
	Control	IL-1β	IL-1β+ Triptoquinone A(10 μm)	IL-1β+ Triptoquinone A(20 μm)	IL-1β+ Triptoquinone B(10 μm)	IL-1β+ Triptoquinone B(20 μm)
1	178.48	644.03	357.64	244.96	359.58	239.44
2	164.16	691.93	367.67	275.82	400	248.64
3	151.06	652.52	399.44	286.95	371.7	222.67
mean value	164.567	662.827	374.917	269.243	377.093	236.917
standard deviation	13.7145	25.5592	21.8219	21.7538	20.7427	13.1676
	TNF-α(pg/ml)
	Control	IL-1β	IL-1β+ Triptoquinone A(10 μm)	IL-1β+ Triptoquinone A(20 μm)	IL-1β+ Triptoquinone B(10 μm)	IL-1β+ Triptoquinone B(20 μm)
1	59.81	200.42	130.86	81.89	128.93	73.44
2	47.22	244.29	113.79	76.35	140.1	75.06
3	59.36	232.12	127.87	65.82	153.08	92.1
mean value	55.4633	225.61	124.173	74.6867	140.703	80.2
standard deviation	7.14248	22.6479	9.11566	8.1631	12.0863	10.3375

## Sheet: figure7E
CCK8
Control	IL-1β	IL-1β+ Triptoquinone A(10 μm)	IL-1β+ Triptoquinone A(20 μm)	IL-1β+ Triptoquinone B(10 μm)	IL-1β+ Triptoquinone B(20 μm)
94.663	39.081	65.22	82.95	62.679	82.878
98.145	33.663	57.199	80.968	51.239	75.928
98.339	37.289	55.993	82.784	51.686	73.66

## Sheet: figure7F
Well	Sample	2-△△Ct	mean	SD
Control	MMP13	1
Control	MMP13	0.97	1	0.03			Control	Control	Control	IL-1β	IL-1β	IL-1β	IL-1β+ Triptoquinone A(10 μm)	IL-1β+ Triptoquinone A(10 μm)	IL-1β+ Triptoquinone A(10 μm)	IL-1β+ Triptoquinone A(20 μm)	IL-1β+ Triptoquinone A(20 μm)	IL-1β+ Triptoquinone A(20 μm)	IL-1β+ Triptoquinone B(10 μm)	IL-1β+ Triptoquinone B(10 μm)	IL-1β+ Triptoquinone B(10 μm)	IL-1β+ Triptoquinone B(20 μm)	IL-1β+ Triptoquinone B(20 μm)	IL-1β+ Triptoquinone B(20 μm)
Control	MMP13	1.03				MMP13	1	0.97	1.03	8.97	9.58	7.66	4.4	6.5	6.93	3.58	1.59	3.81	4.63	4.22	3.81	2.42	3.21	4.58
IL-1β	MMP13	8.97				IL-8	1	0.95	1	12.35	18.64	12.09	11.81	9.66	10.14	2.57	2.03	3.99	11.87	9.26	7.99	4.52	4.37	4.57
IL-1β	MMP13	9.58	8.73667	0.981037
IL-1β	MMP13	7.66
IL-1β+ Triptoquinone A(10 μm)	MMP13	4.4
IL-1β+ Triptoquinone A(10 μm)	MMP13	6.5	5.94333	1.35375
IL-1β+ Triptoquinone A(10 μm)	MMP13	6.93
IL-1β+ Triptoquinone A(20 μm)	MMP13	3.58
IL-1β+ Triptoquinone A(20 μm)	MMP13	1.59	2.99333	1.22075
IL-1β+ Triptoquinone A(20 μm)	MMP13	3.81					Control	IL-1β	IL-1β+ Triptoquinone A(10 μm)	IL-1β+ Triptoquinone A(20 μm)	IL-1β+ Triptoquinone B(10 μm)	IL-1β+ Triptoquinone B(20 μm)
IL-1β+ Triptoquinone B(10 μm)	MMP13	4.63
IL-1β+ Triptoquinone B(10 μm)	MMP13	4.22	4.22	0.41
IL-1β+ Triptoquinone B(10 μm)	MMP13	3.81
IL-1β+ Triptoquinone B(20 μm)	MMP13	2.42
IL-1β+ Triptoquinone B(20 μm)	MMP13	3.21	3.40333	1.0929
IL-1β+ Triptoquinone B(20 μm)	MMP13	4.58
Well	Sample	2-△△Ct	mean	SD
Control	IL-8	1
Control	IL-8	0.95	0.983333	0.0288675
Control	IL-8	1
IL-1β	IL-8	12.35
IL-1β	IL-8	18.64	14.36	3.70887
IL-1β	IL-8	12.09
IL-1β+ Triptoquinone A(10 μm)	IL-8	11.81
IL-1β+ Triptoquinone A(10 μm)	IL-8	9.66	10.5367	1.12855
IL-1β+ Triptoquinone A(10 μm)	IL-8	10.14
IL-1β+ Triptoquinone A(20 μm)	IL-8	2.57
IL-1β+ Triptoquinone A(20 μm)	IL-8	2.03	2.86333	1.01239
IL-1β+ Triptoquinone A(20 μm)	IL-8	3.99
IL-1β+ Triptoquinone B(10 μm)	IL-8	11.87
IL-1β+ Triptoquinone B(10 μm)	IL-8	9.26	9.70667	1.97819
IL-1β+ Triptoquinone B(10 μm)	IL-8	7.99
IL-1β+ Triptoquinone B(20 μm)	IL-8	4.52
IL-1β+ Triptoquinone B(20 μm)	IL-8	4.37	4.48667	0.104083
IL-1β+ Triptoquinone B(20 μm)	IL-8	4.57

## Sheet: figure8A
Well	Sample	2-△△Ct	mean	SD
NC	NLRC3	1.096						NC	NLRC3 si-1	NLRC3 si-2
NC	NLRC3	0.991	1.02267	0.063705			1	1.096	0.373	0.496
NC	NLRC3	0.981					2	0.991	0.494	0.525
NLRC3 sh1	NLRC3	0.373					3	0.981	0.465	0.674
NLRC3 sh1	NLRC3	0.494	0.444	0.0631744
NLRC3 sh1	NLRC3	0.465
NLRC3 sh2	NLRC3	0.496
NLRC3 sh2	NLRC3	0.525	0.565	0.0955039
NLRC3 sh2	NLRC3	0.674

## Sheet: figure8C
ELISA (Fold change)
	IL-6(pg/ml)
	Control	IL-1β	IL-1β+ Triptoquinone A(20 μm)	IL-1β+ Triptoquinone B(20 μm)	IL-1β + Triptoquinone A(20 μm) + NLRC3 sh1	IL-1β + Triptoquinone B(20 μm) + NLRC3 sh1
1	184.19	651.16	238.82	245.1	427.17	412.08
2	181.77	601.89	243.44	283.13	399.36	368.6
3	168.33	627.64	215.94	201.87	400.8	398.46
mean value	178.097	626.897	232.733	243.367	409.11	393.047
standard deviation	8.54429	24.6434	14.7258	40.6577	15.657	22.2397
	TNF-α(pg/ml)
	Control	IL-1β	IL-1β+ Triptoquinone A(20 μm)	IL-1β+ Triptoquinone B(20 μm)	IL-1β + Triptoquinone A(20 μm) + NLRC3 si-1	IL-1β + Triptoquinone B(20 μm) + NLRC3 si-1
1	55.14	222.83	79.34	95.78	154.55	163.81
2	59.25	257.23	72.62	92.79	178.67	189.96
3	58.58	228.64	95.72	81.95	174.33	179.08
mean value	57.6567	236.233	82.56	90.1733	169.183	177.617
standard deviation	2.20509	18.4142	11.8819	7.27684	12.8573	13.1363

## Sheet: figure8D
Well	Sample	2-△△Ct	mean	SD
Control		1.1					Control	Control	Control	IL-1β	IL-1β	IL-1β	IL-1β+ Triptoquinone A(20 μm)	IL-1β+ Triptoquinone A(20 μm)	IL-1β+ Triptoquinone A(20 μm)	IL-1β+ Triptoquinone B(20 μm)	IL-1β+ Triptoquinone B(20 μm)	IL-1β+ Triptoquinone B(20 μm)	IL-1β+ Triptoquinone A(20 μm) + NLRC3 si-1	IL-1β+ Triptoquinone A(20 μm) + NLRC3 si-1	IL-1β+ Triptoquinone A(20 μm) + NLRC3 si-1	IL-1β+ Triptoquinone B(20 μm) + NLRC3 si-1	IL-1β+ Triptoquinone B(20 μm) + NLRC3 si-1	IL-1β+ Triptoquinone B(20 μm) + NLRC3 si-1
Control	MMP13	0.94	0.996667	0.0896289		MMP13	1.1	0.94	0.95	8.97	9.58	7.66	3.4	3.39	3.91	5.13	4.06	3.95	7.21	6.78	7.23	7.6	6.9	6.94
Control	MMP13	0.95				IL-8	0.92	1.02	1.07	10.57	9.92	11.08	2.94	3.45	2.53	2.91	3.3	2.99	7.89	6.27	8.18	7.62	7.49	6.63
IL-1β	MMP13	8.97
IL-1β	MMP13	9.58	8.73667	0.981037
IL-1β	MMP13	7.66
IL-1β+ Triptoquinone A(20 μm)	MMP13	3.4
IL-1β+ Triptoquinone A(20 μm)	MMP13	3.39	3.56667	0.297377
IL-1β+ Triptoquinone A(20 μm)	MMP13	3.91
IL-1β+ Triptoquinone B(20 μm)	MMP13	5.13
IL-1β+ Triptoquinone B(20 μm)	MMP13	4.06	4.38	0.651844
IL-1β+ Triptoquinone B(20 μm)	MMP13	3.95
IL-1β+ Triptoquinone A(20 μm) + NLRC3 si-1	MMP13	7.21
IL-1β+ Triptoquinone A(20 μm) + NLRC3 si-1	MMP13	6.78	7.07333	0.254231			Control	IL-1β	IL-1β+ Triptoquinone A(20 μm)	IL-1β+ Triptoquinone B(20 μm)	IL-1β+ Triptoquinone A(20 μm) + NLRC3 si-1	IL-1β+ Triptoquinone B(20 μm) + NLRC3 si-1
IL-1β+ Triptoquinone A(20 μm) + NLRC3 si-1	MMP13	7.23
IL-1β+ Triptoquinone B(20 μm) + NLRC3 si-1	MMP13	7.6
IL-1β+ Triptoquinone B(20 μm) + NLRC3 si-1	MMP13	6.9	7.14667	0.393107
IL-1β+ Triptoquinone B(20 μm) + NLRC3 si-1	MMP13	6.94
Well	Sample	2-△△Ct	mean	SD
Control	IL-8	0.92
Control	IL-8	1.02	1.00333	0.0763763
Control	IL-8	1.07
IL-1β	IL-8	10.57
IL-1β	IL-8	9.92	10.5233	0.581406
IL-1β	IL-8	11.08
IL-1β+ Triptoquinone A(20 μm)	IL-8	2.94
IL-1β+ Triptoquinone A(20 μm)	IL-8	3.45	2.97333	0.460905
IL-1β+ Triptoquinone A(20 μm)	IL-8	2.53
IL-1β+ Triptoquinone B(20 μm)	IL-8	2.91
IL-1β+ Triptoquinone B(20 μm)	IL-8	3.3	3.06667	0.205994
IL-1β+ Triptoquinone B(20 μm)	IL-8	2.99
IL-1β+ Triptoquinone A(20 μm) + NLRC3 si-1	IL-8	7.89
IL-1β+ Triptoquinone A(20 μm) + NLRC3 si-1	IL-8	6.27	7.44667	1.02929
IL-1β+ Triptoquinone A(20 μm) + NLRC3 si-1	IL-8	8.18
IL-1β+ Triptoquinone B(20 μm) + NLRC3 si-1	IL-8	7.62
IL-1β+ Triptoquinone B(20 μm) + NLRC3 si-1	IL-8	7.49	7.24667	0.53799
IL-1β+ Triptoquinone B(20 μm) + NLRC3 si-1	IL-8	6.63

## Sheet: figure8E
	Intracellular ROS (% of control)
	Control	IL-1β	IL-1β+ Triptoquinone A(20 μm)	IL-1β+ Triptoquinone B(20 μm)	IL-1β + Triptoquinone A(20 μm) + NLRC3 si-1	IL-1β + Triptoquinone B(20 μm) + NLRC3 si-1
1	100	176.76	139	134.75	154.19	179.17
2	105.75	192.11	118.93	137.31	152.59	164.57
3	99.59	170.49	123.35	132.6	157.02	166.76

## Sheet: figure8F
	Concentration of MDA (μM)
	Control	IL-1β	IL-1β+ Triptoquinone A(20 μm)	IL-1β+ Triptoquinone B(20 μm)	IL-1β + Triptoquinone A(20 μm) + NLRC3 si-1	IL-1β + Triptoquinone B(20 μm) + NLRC3 si-1
1	137.86	307.41	210.23	221.1	278.16	290.07
2	142.18	332.8	190.1	235.77	266.54	259.29
3	145.94	290.89	224.01	219.15	250.13	273.23
